# Supplementary material for: FHL1 promotes chikungunya and o’nyong-nyong virus infection and pathogenesis with implications for alphavirus vaccine design
Source: Nat Commun. 2023 Oct 26;14:6605. doi: 10.1038/s41467-023-42330-2 (PMC10603155; doi:10.1038/s41467-023-42330-2)
Supplement: Supplementary file 5 — Source Data [file 41467_2023_42330_MOESM5_ESM.xlsx]

## Sheet: Figure 1a
		Control	Chronic CHIKV	Acute CHIKV
		1.05832	1.37838	8.95987
		0.173432	13.8104	4.85595				Prism Analysis
		0.869717	0.889026	4.79129				Number of families	1
		1.45328	7.7233	3.76609				Number of comparisons per family	3
		0.227197	5.77636	2.65493				Alpha	0.05
		5.63562	7.30754	24.0279
		0.659306	5.12555	5.63562				Uncorrected Dunn's test	Mean rank diff.	Significant?	Summary	Individual P Value
		0.590762	4.17465	6.04689				Chronic CHIKV vs. Control	16.12	Yes	*	0.0434	B-A
			2.8602	20.832				Acute CHIKV vs. Control	30	Yes	****	<0.0001	C-A
			4.14166	5.62411				Acute CHIKV vs. Chronic CHIKV	13.88	Yes	*	0.0103	C-B
			2.02908	28.7473
			2.04332	4.10093				Test details	Mean rank 1	Mean rank 2	Mean rank diff.	n1	n2	Z
			0.64819	19.3816				Chronic CHIKV vs. Control	26.06	9.938	16.12	17	8	2.02
			3.54885	4.51158				Acute CHIKV vs. Control	39.94	9.938	30	39	8	4.151
			4.25627	38.724				Acute CHIKV vs. Chronic CHIKV	39.94	26.06	13.88	39	17	2.565
			4.97678	2.61944
			0.63303	20.8788
				3.65651
				5.17874
				3.32742
				8.7787
				7.57046
				4.14438
				3.19592
				2.78038
				9.08295
				3.2923
				7.79239
				5.93422
				5.49954
				6.1996
				6.52655
				9.04223
				20.6564
				13.0054
				6.05959
				2.41262
				4.75491
				4.40505

## Sheet: Figure 1b
	Material Figure 1b
															DAPI
															FHL1

## Sheet: Figure 1c
			PBS	CHIKV					Prism Analysis
			35.8465	45.2165					Table Analyzed	FHL1 expression qPCR muscle
			18.8651	58.1554
			36.2165	49.5435					Column B	CHIKV
			26.5465	61.8465					vs.	vs.
			29.8451	47.5465					Column A	PBS
			26.4651	59.1325
			27.5452	49.4547					Mann Whitney test
			31.7535	54.8246					P value	<0.0001
			41.9987	69.5562					Exact or approximate P value?	Exact
			24.5551	43.2236					P value summary	****
									Significantly different (P < 0.05)?	Yes
									One- or two-tailed P value?	Two-tailed
									Sum of ranks in column A,B	55 , 155
									Mann-Whitney U	0
									Difference between medians
									Median of column A	28.70, n=10
									Median of column B	52.18, n=10
									Difference: Actual	23.49
									Difference: Hodges-Lehmann	22.99

## Sheet: Figure 1d
		Serum FHL1 Mouse D1			Serum FHL1 Mouse D3			Serum FHL1 Mouse D5
		PBS	CHIKV		PBS	CHIKV		PBS	CHIKV
		0.678545	2.79745		1.82415	2.94774		1.78212	2.74112
		1.87159	1.11804		1.52142	2.77421		1.35547	2.32241
		1.98553	2.37851		1.73341	2.27741		1.11245	2.97412
		1.52303	1.22546		1.12247	1.64485		1.34521	1.70152
		1.61245	2.42521		0.744231	2.57413		0.835412	2.71135
		0.794221	1.53452		0.944153	2.12541		1.86511	2.79551
		1.21248	2.44723		1.98843	2.33452		2.12317	2.24415
		1.439	3.02414		1.54414	1.88744		0.722451	2.18721
		1.73534	2.71124		1.43335	2.14123		1.32018	2.62214
		1.63312	2.88414		1.62124	1.82115		1.22571	1.94423
		Prism Analysis
		Table Analyzed	Serum FHL1 Mouse D1		Table Analyzed	Serum FHL1 Mouse D3		Table Analyzed	Serum FHL1 Mouse D5
		Column B	CHIKV		Column B	CHIKV		Column B	CHIKV
		vs.	vs.		vs.	vs.		vs.	vs.
		Column A	PBS		Column A	PBS		Column A	PBS
		Mann Whitney test			Mann Whitney test			Mann Whitney test
		P value	0.0232		P value	0.0003		P value	0.0001
		Exact or approximate P value?	Exact		Exact or approximate P value?	Exact		Exact or approximate P value?	Exact
		P value summary	*		P value summary	***		P value summary	***
		Significantly different (P < 0.05)?	Yes		Significantly different (P < 0.05)?	Yes		Significantly different (P < 0.05)?	Yes
		One- or two-tailed P value?	Two-tailed		One- or two-tailed P value?	Two-tailed		One- or two-tailed P value?	Two-tailed
		Sum of ranks in column A,B	75 , 135		Sum of ranks in column A,B	61 , 149		Sum of ranks in column A,B	59 , 151
		Mann-Whitney U	20		Mann-Whitney U	6		Mann-Whitney U	4
		Difference between medians			Difference between medians			Difference between medians
		Median of column A	1.568, n=10		Median of column A	1.533, n=10		Median of column A	1.333, n=10
		Median of column B	2.436, n=10		Median of column B	2.209, n=10		Median of column B	2.472, n=10
		Difference: Actual	0.8685		Difference: Actual	0.6765		Difference: Actual	1.14
		Difference: Hodges-Lehmann	0.9004		Difference: Hodges-Lehmann	0.7605		Difference: Hodges-Lehmann	1.016

## Sheet: Figure 2a
	Days Post Infection	WT PBS							FHL1-/- PBS							WT CHIKV							FHL1-/- CHIKV
	0	101.876	101.799	102.766	99.3119	99.2057	99.1141	95.9269	102.579	103.275	101.29	97.0902	95.0132	98.9034	101.849	104.904	103.972	101.834	103.001	94.6064	93.4595	98.2226	99.6771	101.242	96.9312	102.46	102.273	97.455	99.9621
	1	104.607	106.77	109.989	105.033	104.893	103.565	101.662	108.118	110.096	112.936	105.418	96.8524	99.0656	103.474	117.179	113.848	115.796	117.57	106.005	102.427	107.174	102.77	106.804	107.05	107.405	111.759	107.594	104.2
	2	114.577	116.953	115.046	116.495	112.673	113.706	108.042	114.459	114.838	117.214	114.906	106.401	110.192	111.312	123.473	133.424	121.597	125.953	119.26	103.232	120.005	107.377	114.96	116.855	112.648	118.624	115.976	109.971
	3	114.058	121.686	117.1	121.663	111.411	107.008	105.952	122.225	122.422	119.869	112.725	110.148	111.201	108.804	140.68	138.109	155.039	134.017	132.702	132.566	139.448	133.056	126.306	127.215	130.586	126.36	126.857	123.949
	4	114.1	114.851	117.933	114.427	116.176	118.796	109.633	116.121	110.419	111.17	107.156	109.115	108.862	108.569	121.446	119.542	122.049	123.651	110.866	107.174	118.08	125.397	113.487	120.43	113.308	114.226	118.823	107.704
	5	114.558	111.055	111.403	117.606	109.673	114.989	105.665	109.737	112.996	108.425	109.517	109.787	107.595	106.827	138.501	133.509	133.942	135.717	133.974	115.185	131.32	119.542	126.33	123.053	121.124	124.221	114.551	117.165
	6	112.335	106.871	116.626	112.038	112.802	109.235	100.296	105.113	106.628	104.734	101.606	104.333	103.524	105.973	134.538	134.411	130.046	153.534	128.029	135.519	150.643	126.162	121.369	118.24	116.431	113.893	116.852	118.198
	7	109.617	112.663	109.644	106.476	117.279	110.969	106.551	101.606	103.895	100.642	100.811	104.132	103.399	101.997	163.698	158.538	154.821	169.165	152.828	140.527	175.218	141.117	134.473	132.612	131.316	128.896	133.694	129.669
	8	110.231	109.395	111.852	106.706	107.776	107.865	106.059	103.23	103.928	105.671	103.704	105.084	104.174	103.521	145.061	150.139	146.006	163.215	157.621	155.246	162.502	127.041	130.667	126.354	121.418	116.797	124.41	118.849
	9	110.626	112.053	114.937	113.593	115.343	114.011	107.911	107.478	105.162	110.148	109.115	108.647	105.71	104.681	146.621	132.479	134.673	147.908	136.291	131.366	162.446	129.503	124.376	118.262	119.499	115.853	119.135	113.989
	10	108.009	111.124	112.382	107.539	111.772	109.074	107.43	106.704	107.871	110.882	108.16	110.453	107.559	105.782	139.36	121.918	125.296	150.455	131.31	118.284	143.324	116.458	115.524	113.391	114.959	111.208	113.533	110.165
	11	107.528	114.674	109.39	111.002	109.695	110.415	109.353	107.053	105.968	112.749	108.799	108.051	107.625	106.773	123.473	114.859	121.145	121.773	123.651	114.026	128.512	111.78	109.291	108.672	108.114	110.994	107.671	109.416
	12	105.414	111.059	107.739	107.297	106.228	112.245	108.286	107.376	108.418	112.534	113.633	110.129	111.284	107.318	117.758	111.192	114.859	117.819	116.683	108.063	120.232	109.451	107.745	107.326	106.611	109.54	107.592	108.157
	Prism Analysis
	Table Analyzed	FHL1 CHIKV Disease Score % initial joint measurement								Within each row, compare columns (simple effects within rows)
	Two-way ANOVA	Ordinary								Number of families	13
	Alpha	0.05								Number of comparisons per family	6
										Alpha	0.05
	Source of Variation	% of total variation	P value	P value summary	Significant?
	Interaction	24.56	<0.0001	****	Yes					Bonferroni's multiple comparisons test	Mean Diff.	95.00% CI of diff.	Below threshold?	Summary	Adjusted P Value
	Row Factor	25.4	<0.0001	****	Yes
	Column Factor	38.16	<0.0001	****	Yes					Row 1
										WT PBS vs. FHL1-/- PBS	-1.429e-06	-7.272 to 7.272	No	ns	>0.9999
	ANOVA table	SS	DF	MS	F (DFn, DFd)	P value				WT PBS vs. WT CHIKV	-1.286e-05	-7.272 to 7.272	No	ns	>0.9999
	Interaction	16931	36	470.3	F (36, 312) = 17.92	P<0.0001				WT PBS vs. FHL1-/- CHIKV	-7.143e-06	-7.272 to 7.272	No	ns	>0.9999
	Row Factor	17514	12	1459	F (12, 312) = 55.60	P<0.0001				FHL1-/- PBS vs. WT CHIKV	-1.143e-05	-7.272 to 7.272	No	ns	>0.9999
	Column Factor	26312	3	8771	F (3, 312) = 334.1	P<0.0001				FHL1-/- PBS vs. FHL1-/- CHIKV	-5.714e-06	-7.272 to 7.272	No	ns	>0.9999
	Residual	8190	312	26.25						WT CHIKV vs. FHL1-/- CHIKV	5.714e-06	-7.272 to 7.272	No	ns	>0.9999
	Data summary									Row 2
	Number of columns (Column Factor)	4								WT PBS vs. FHL1-/- PBS	0.08004	-7.192 to 7.352	No	ns	>0.9999
	Number of rows (Row Factor)	13								WT PBS vs. WT CHIKV	-6.211	-13.48 to 1.060	No	ns	0.1441
	Number of values	364								WT PBS vs. FHL1-/- CHIKV	-1.58	-8.852 to 5.691	No	ns	>0.9999
										FHL1-/- PBS vs. WT CHIKV	-6.291	-13.56 to 0.9803	No	ns	0.1336
										FHL1-/- PBS vs. FHL1-/- CHIKV	-1.66	-8.932 to 5.611	No	ns	>0.9999
										WT CHIKV vs. FHL1-/- CHIKV	4.631	-2.641 to 11.90	No	ns	0.5511
										Row 3
										WT PBS vs. FHL1-/- PBS	1.167	-6.105 to 8.439	No	ns	>0.9999
										WT PBS vs. WT CHIKV	-7.065	-14.34 to 0.2070	No	ns	0.0621
										WT PBS vs. FHL1-/- CHIKV	0.1544	-7.117 to 7.426	No	ns	>0.9999
										FHL1-/- PBS vs. WT CHIKV	-8.232	-15.50 to -0.9598	Yes	*	0.0172
										FHL1-/- PBS vs. FHL1-/- CHIKV	-1.012	-8.284 to 6.259	No	ns	>0.9999
										WT CHIKV vs. FHL1-/- CHIKV	7.219	-0.05266 to 14.49	No	ns	0.0529
										Row 4
										WT PBS vs. FHL1-/- PBS	-1.217	-8.488 to 6.055	No	ns	>0.9999
										WT PBS vs. WT CHIKV	-24.81	-32.08 to -17.54	Yes	****	<0.0001
										WT PBS vs. FHL1-/- CHIKV	-13.64	-20.91 to -6.364	Yes	****	<0.0001
										FHL1-/- PBS vs. WT CHIKV	-23.6	-30.87 to -16.32	Yes	****	<0.0001
										FHL1-/- PBS vs. FHL1-/- CHIKV	-12.42	-19.69 to -5.148	Yes	****	<0.0001
										WT CHIKV vs. FHL1-/- CHIKV	11.18	3.904 to 18.45	Yes	***	0.0003
										Row 5
										WT PBS vs. FHL1-/- PBS	4.929	-2.343 to 12.20	No	ns	0.4372
										WT PBS vs. WT CHIKV	-2.413	-9.685 to 4.858	No	ns	>0.9999
										WT PBS vs. FHL1-/- CHIKV	-1.066	-8.337 to 6.206	No	ns	>0.9999
										FHL1-/- PBS vs. WT CHIKV	-7.342	-14.61 to -0.07060	Yes	*	0.0464
										FHL1-/- PBS vs. FHL1-/- CHIKV	-5.995	-13.27 to 1.277	No	ns	0.1761
										WT CHIKV vs. FHL1-/- CHIKV	1.348	-5.924 to 8.619	No	ns	>0.9999
										Row 6
										WT PBS vs. FHL1-/- PBS	2.866	-4.405 to 10.14	No	ns	>0.9999
										WT PBS vs. WT CHIKV	-19.6	-26.87 to -12.33	Yes	****	<0.0001
										WT PBS vs. FHL1-/- CHIKV	-8.719	-15.99 to -1.448	Yes	**	0.0096
										FHL1-/- PBS vs. WT CHIKV	-22.47	-29.74 to -15.19	Yes	****	<0.0001
										FHL1-/- PBS vs. FHL1-/- CHIKV	-11.59	-18.86 to -4.314	Yes	***	0.0002
										WT CHIKV vs. FHL1-/- CHIKV	10.88	3.609 to 18.15	Yes	***	0.0005
										Row 7
										WT PBS vs. FHL1-/- PBS	5.47	-1.802 to 12.74	No	ns	0.2799
										WT PBS vs. WT CHIKV	-28.07	-35.35 to -20.80	Yes	****	<0.0001
										WT PBS vs. FHL1-/- CHIKV	-8.706	-15.98 to -1.434	Yes	**	0.0098
										FHL1-/- PBS vs. WT CHIKV	-33.54	-40.82 to -26.27	Yes	****	<0.0001
										FHL1-/- PBS vs. FHL1-/- CHIKV	-14.18	-21.45 to -6.904	Yes	****	<0.0001
										WT CHIKV vs. FHL1-/- CHIKV	19.37	12.10 to 26.64	Yes	****	<0.0001
										Row 8
										WT PBS vs. FHL1-/- PBS	8.103	0.8308 to 15.37	Yes	*	0.02
										WT PBS vs. WT CHIKV	-48.8	-56.07 to -41.53	Yes	****	<0.0001
										WT PBS vs. FHL1-/- CHIKV	-22.65	-29.93 to -15.38	Yes	****	<0.0001
										FHL1-/- PBS vs. WT CHIKV	-56.9	-64.17 to -49.63	Yes	****	<0.0001
										FHL1-/- PBS vs. FHL1-/- CHIKV	-30.76	-38.03 to -23.48	Yes	****	<0.0001
										WT CHIKV vs. FHL1-/- CHIKV	26.15	18.87 to 33.42	Yes	****	<0.0001
										Row 9
										WT PBS vs. FHL1-/- PBS	4.368	-2.904 to 11.64	No	ns	0.6705
										WT PBS vs. WT CHIKV	-45.7	-52.97 to -38.43	Yes	****	<0.0001
										WT PBS vs. FHL1-/- CHIKV	-15.09	-22.36 to -7.821	Yes	****	<0.0001
										FHL1-/- PBS vs. WT CHIKV	-50.07	-57.34 to -42.80	Yes	****	<0.0001
										FHL1-/- PBS vs. FHL1-/- CHIKV	-19.46	-26.73 to -12.19	Yes	****	<0.0001
										WT CHIKV vs. FHL1-/- CHIKV	30.61	23.34 to 37.88	Yes	****	<0.0001
										Row 10
										WT PBS vs. FHL1-/- PBS	5.362	-1.910 to 12.63	No	ns	0.3068
										WT PBS vs. WT CHIKV	-29.04	-36.32 to -21.77	Yes	****	<0.0001
										WT PBS vs. FHL1-/- CHIKV	-7.449	-14.72 to -0.1772	Yes	*	0.0414
										FHL1-/- PBS vs. WT CHIKV	-34.41	-41.68 to -27.13	Yes	****	<0.0001
										FHL1-/- PBS vs. FHL1-/- CHIKV	-12.81	-20.08 to -5.539	Yes	****	<0.0001
										WT CHIKV vs. FHL1-/- CHIKV	21.6	14.32 to 28.87	Yes	****	<0.0001
										Row 11
										WT PBS vs. FHL1-/- PBS	1.417	-5.855 to 8.689	No	ns	>0.9999
										WT PBS vs. WT CHIKV	-23.23	-30.50 to -15.96	Yes	****	<0.0001
										WT PBS vs. FHL1-/- CHIKV	-3.987	-11.26 to 3.285	No	ns	0.8788
										FHL1-/- PBS vs. WT CHIKV	-24.65	-31.92 to -17.38	Yes	****	<0.0001
										FHL1-/- PBS vs. FHL1-/- CHIKV	-5.404	-12.68 to 1.868	No	ns	0.2962
										WT CHIKV vs. FHL1-/- CHIKV	19.24	11.97 to 26.52	Yes	****	<0.0001
										Row 12
										WT PBS vs. FHL1-/- PBS	2.149	-5.123 to 9.420	No	ns	>0.9999
										WT PBS vs. WT CHIKV	-10.77	-18.04 to -3.497	Yes	***	0.0006
										WT PBS vs. FHL1-/- CHIKV	0.8742	-6.398 to 8.146	No	ns	>0.9999
										FHL1-/- PBS vs. WT CHIKV	-12.92	-20.19 to -5.646	Yes	****	<0.0001
										FHL1-/- PBS vs. FHL1-/- CHIKV	-1.274	-8.546 to 5.997	No	ns	>0.9999
										WT CHIKV vs. FHL1-/- CHIKV	11.64	4.371 to 18.91	Yes	***	0.0002
										Row 13
										WT PBS vs. FHL1-/- PBS	-1.775	-9.047 to 5.497	No	ns	>0.9999
										WT PBS vs. WT CHIKV	-6.906	-14.18 to 0.3662	No	ns	0.0731
										WT PBS vs. FHL1-/- CHIKV	0.2638	-7.008 to 7.535	No	ns	>0.9999
										FHL1-/- PBS vs. WT CHIKV	-5.131	-12.40 to 2.141	No	ns	0.3717
										FHL1-/- PBS vs. FHL1-/- CHIKV	2.039	-5.233 to 9.310	No	ns	>0.9999
										WT CHIKV vs. FHL1-/- CHIKV	7.169	-0.1024 to 14.44	No	ns	0.0557
										Test details	Mean 1	Mean 2	Mean Diff.	SE of diff.	N1	N2	t	DF
										Row 1
										WT PBS vs. FHL1-/- PBS	100	100	-1.429e-06	2.739	7	7	5.216e-07	312
										WT PBS vs. WT CHIKV	100	100	-1.286e-05	2.739	7	7	4.695e-06	312
										WT PBS vs. FHL1-/- CHIKV	100	100	-7.143e-06	2.739	7	7	2.608e-06	312
										FHL1-/- PBS vs. WT CHIKV	100	100	-1.143e-05	2.739	7	7	4.173e-06	312
										FHL1-/- PBS vs. FHL1-/- CHIKV	100	100	-5.714e-06	2.739	7	7	2.087e-06	312
										WT CHIKV vs. FHL1-/- CHIKV	100	100	5.714e-06	2.739	7	7	2.087e-06	312
										Row 2
										WT PBS vs. FHL1-/- PBS	105.2	105.1	0.08004	2.739	7	7	0.02923	312
										WT PBS vs. WT CHIKV	105.2	111.4	-6.211	2.739	7	7	2.268	312
										WT PBS vs. FHL1-/- CHIKV	105.2	106.8	-1.58	2.739	7	7	0.577	312
										FHL1-/- PBS vs. WT CHIKV	105.1	111.4	-6.291	2.739	7	7	2.297	312
										FHL1-/- PBS vs. FHL1-/- CHIKV	105.1	106.8	-1.66	2.739	7	7	0.6063	312
										WT CHIKV vs. FHL1-/- CHIKV	111.4	106.8	4.631	2.739	7	7	1.691	312
										Row 3
										WT PBS vs. FHL1-/- PBS	113.9	112.8	1.167	2.739	7	7	0.4261	312
										WT PBS vs. WT CHIKV	113.9	121	-7.065	2.739	7	7	2.58	312
										WT PBS vs. FHL1-/- CHIKV	113.9	113.8	0.1544	2.739	7	7	0.05636	312
										FHL1-/- PBS vs. WT CHIKV	112.8	121	-8.232	2.739	7	7	3.006	312
										FHL1-/- PBS vs. FHL1-/- CHIKV	112.8	113.8	-1.012	2.739	7	7	0.3697	312
										WT CHIKV vs. FHL1-/- CHIKV	121	113.8	7.219	2.739	7	7	2.636	312
										Row 4
										WT PBS vs. FHL1-/- PBS	114.1	115.3	-1.217	2.739	7	7	0.4442	312
										WT PBS vs. WT CHIKV	114.1	138.9	-24.81	2.739	7	7	9.06	312
										WT PBS vs. FHL1-/- CHIKV	114.1	127.8	-13.64	2.739	7	7	4.979	312
										FHL1-/- PBS vs. WT CHIKV	115.3	138.9	-23.6	2.739	7	7	8.616	312
										FHL1-/- PBS vs. FHL1-/- CHIKV	115.3	127.8	-12.42	2.739	7	7	4.535	312
										WT CHIKV vs. FHL1-/- CHIKV	138.9	127.8	11.18	2.739	7	7	4.081	312
										Row 5
										WT PBS vs. FHL1-/- PBS	115.1	110.2	4.929	2.739	7	7	1.8	312
										WT PBS vs. WT CHIKV	115.1	117.5	-2.413	2.739	7	7	0.8812	312
										WT PBS vs. FHL1-/- CHIKV	115.1	116.2	-1.066	2.739	7	7	0.3891	312
										FHL1-/- PBS vs. WT CHIKV	110.2	117.5	-7.342	2.739	7	7	2.681	312
										FHL1-/- PBS vs. FHL1-/- CHIKV	110.2	116.2	-5.995	2.739	7	7	2.189	312
										WT CHIKV vs. FHL1-/- CHIKV	117.5	116.2	1.348	2.739	7	7	0.4921	312
										Row 6
										WT PBS vs. FHL1-/- PBS	112.1	109.3	2.866	2.739	7	7	1.047	312
										WT PBS vs. WT CHIKV	112.1	131.7	-19.6	2.739	7	7	7.157	312
										WT PBS vs. FHL1-/- CHIKV	112.1	120.9	-8.719	2.739	7	7	3.184	312
										FHL1-/- PBS vs. WT CHIKV	109.3	131.7	-22.47	2.739	7	7	8.203	312
										FHL1-/- PBS vs. FHL1-/- CHIKV	109.3	120.9	-11.59	2.739	7	7	4.23	312
										WT CHIKV vs. FHL1-/- CHIKV	131.7	120.9	10.88	2.739	7	7	3.973	312
										Row 7
										WT PBS vs. FHL1-/- PBS	110	104.6	5.47	2.739	7	7	1.997	312
										WT PBS vs. WT CHIKV	110	138.1	-28.07	2.739	7	7	10.25	312
										WT PBS vs. FHL1-/- CHIKV	110	118.7	-8.706	2.739	7	7	3.179	312
										FHL1-/- PBS vs. WT CHIKV	104.6	138.1	-33.54	2.739	7	7	12.25	312
										FHL1-/- PBS vs. FHL1-/- CHIKV	104.6	118.7	-14.18	2.739	7	7	5.176	312
										WT CHIKV vs. FHL1-/- CHIKV	138.1	118.7	19.37	2.739	7	7	7.072	312
										Row 8
										WT PBS vs. FHL1-/- PBS	110.5	102.4	8.103	2.739	7	7	2.959	312
										WT PBS vs. WT CHIKV	110.5	159.3	-48.8	2.739	7	7	17.82	312
										WT PBS vs. FHL1-/- CHIKV	110.5	133.1	-22.65	2.739	7	7	8.272	312
										FHL1-/- PBS vs. WT CHIKV	102.4	159.3	-56.9	2.739	7	7	20.78	312
										FHL1-/- PBS vs. FHL1-/- CHIKV	102.4	133.1	-30.76	2.739	7	7	11.23	312
										WT CHIKV vs. FHL1-/- CHIKV	159.3	133.1	26.15	2.739	7	7	9.547	312
										Row 9
										WT PBS vs. FHL1-/- PBS	108.6	104.2	4.368	2.739	7	7	1.595	312
										WT PBS vs. WT CHIKV	108.6	154.3	-45.7	2.739	7	7	16.69	312
										WT PBS vs. FHL1-/- CHIKV	108.6	123.6	-15.09	2.739	7	7	5.511	312
										FHL1-/- PBS vs. WT CHIKV	104.2	154.3	-50.07	2.739	7	7	18.28	312
										FHL1-/- PBS vs. FHL1-/- CHIKV	104.2	123.6	-19.46	2.739	7	7	7.106	312
										WT CHIKV vs. FHL1-/- CHIKV	154.3	123.6	30.61	2.739	7	7	11.18	312
										Row 10
										WT PBS vs. FHL1-/- PBS	112.6	107.3	5.362	2.739	7	7	1.958	312
										WT PBS vs. WT CHIKV	112.6	141.7	-29.04	2.739	7	7	10.61	312
										WT PBS vs. FHL1-/- CHIKV	112.6	120.1	-7.449	2.739	7	7	2.72	312
										FHL1-/- PBS vs. WT CHIKV	107.3	141.7	-34.41	2.739	7	7	12.56	312
										FHL1-/- PBS vs. FHL1-/- CHIKV	107.3	120.1	-12.81	2.739	7	7	4.678	312
										WT CHIKV vs. FHL1-/- CHIKV	141.7	120.1	21.6	2.739	7	7	7.885	312
										Row 11
										WT PBS vs. FHL1-/- PBS	109.6	108.2	1.417	2.739	7	7	0.5173	312
										WT PBS vs. WT CHIKV	109.6	132.8	-23.23	2.739	7	7	8.483	312
										WT PBS vs. FHL1-/- CHIKV	109.6	113.6	-3.987	2.739	7	7	1.456	312
										FHL1-/- PBS vs. WT CHIKV	108.2	132.8	-24.65	2.739	7	7	9	312
										FHL1-/- PBS vs. FHL1-/- CHIKV	108.2	113.6	-5.404	2.739	7	7	1.973	312
										WT CHIKV vs. FHL1-/- CHIKV	132.8	113.6	19.24	2.739	7	7	7.027	312
										Row 12
										WT PBS vs. FHL1-/- PBS	110.3	108.1	2.149	2.739	7	7	0.7845	312
										WT PBS vs. WT CHIKV	110.3	121.1	-10.77	2.739	7	7	3.932	312
										WT PBS vs. FHL1-/- CHIKV	110.3	109.4	0.8742	2.739	7	7	0.3192	312
										FHL1-/- PBS vs. WT CHIKV	108.1	121.1	-12.92	2.739	7	7	4.717	312
										FHL1-/- PBS vs. FHL1-/- CHIKV	108.1	109.4	-1.274	2.739	7	7	0.4653	312
										WT CHIKV vs. FHL1-/- CHIKV	121.1	109.4	11.64	2.739	7	7	4.251	312
										Row 13
										WT PBS vs. FHL1-/- PBS	108.3	110.1	-1.775	2.739	7	7	0.6481	312
										WT PBS vs. WT CHIKV	108.3	115.2	-6.906	2.739	7	7	2.521	312
										WT PBS vs. FHL1-/- CHIKV	108.3	108.1	0.2638	2.739	7	7	0.09631	312
										FHL1-/- PBS vs. WT CHIKV	110.1	115.2	-5.131	2.739	7	7	1.873	312
										FHL1-/- PBS vs. FHL1-/- CHIKV	110.1	108.1	2.039	2.739	7	7	0.7444	312
										WT CHIKV vs. FHL1-/- CHIKV	115.2	108.1	7.169	2.739	7	7	2.618	312

## Sheet: Figure 2b
	1 dpi			3 dpi			5 dpi
	WT CHIKV	FHL1-/-CHIKV		WT CHIKV	FHL1-/-CHIKV		WT CHIKV	FHL1-/-CHIKV
	325000	175000		125000	50000		12500	0
	275000	255000		75000	25000		5250	2500
	350000	75000		100000	60000		7500	0
	325000	150000		50000	35000		0	0
	200000	85000		55000	32500		0	2500
	350000	150000		92500	47500		4250	0
	272500	125000		50000	62500		5500	0
	275000	75000		62500	17500		2500	5000
	250000	125000		65000	22500		6250	0
	Prism Analysis
	Table Analyzed	Serum Day 1		Table Analyzed	Serum Day 3		Table Analyzed	Serum Day 5
	Column B	FHL1-/-CHIKV		Column B	FHL1-/-CHIKV		Column B	FHL1-/-CHIKV
	vs.	vs.		vs.	vs.		vs.	vs.
	Column A	WT CHIKV		Column A	WT CHIKV		Column A	WT CHIKV
	Mann Whitney test			Mann Whitney test			Mann Whitney test
	P value	0.0002		P value	0.002		P value	0.0183
	Exact or approximate P value?	Exact		Exact or approximate P value?	Exact		Exact or approximate P value?	Exact
	P value summary	***		P value summary	**		P value summary	*
	Significantly different (P < 0.05)?	Yes		Significantly different (P < 0.05)?	Yes		Significantly different (P < 0.05)?	Yes
	One- or two-tailed P value?	Two-tailed		One- or two-tailed P value?	Two-tailed		One- or two-tailed P value?	Two-tailed
	Sum of ranks in column A,B	124 , 47		Sum of ranks in column A,B	118.5 , 52.50		Sum of ranks in column A,B	111 , 60
	Mann-Whitney U	2		Mann-Whitney U	7.5		Mann-Whitney U	15
	Difference between medians			Difference between medians			Difference between medians
	Median of column A	275000, n=9		Median of column A	65000, n=9		Median of column A	5250, n=9
	Median of column B	125000, n=9		Median of column B	35000, n=9		Median of column B	0.000, n=9
	Difference: Actual	-150000		Difference: Actual	-30000		Difference: Actual	-5250
	Difference: Hodges-Lehmann	-175000		Difference: Hodges-Lehmann	-32500		Difference: Hodges-Lehmann	-4250

## Sheet: Figure 2c
	3 dpi ipsi. Quads			7 dpi ipsi. Quads
	WT CHIKV	FHL1-/-CHIKV		WT CHIKV	FHL1-/-CHIKV
	385000	75000		27500	3000
	475000	45000		32500	1500
	550000	35000		31500	2000
	475000	62500		42000	10
	374500	55000		30000	2500
	350000	25000		28500	10
	550000	42500		45000	2500
	425000	7500		17500	10
	325000	5000		32500	3000
	Prism Analysis
	Table Analyzed	D3 IQ		Table Analyzed	D7 IQ
	Column B	FHL1-/-CHIKV		Column B	FHL1-/-CHIKV
	vs.	vs.		vs.	vs.
	Column A	WT CHIKV		Column A	WT CHIKV
	Mann Whitney test			Mann Whitney test
	P value	<0.0001		P value	<0.0001
	Exact or approximate P value?	Exact		Exact or approximate P value?	Exact
	P value summary	****		P value summary	****
	Significantly different (P < 0.05)?	Yes		Significantly different (P < 0.05)?	Yes
	One- or two-tailed P value?	Two-tailed		One- or two-tailed P value?	Two-tailed
	Sum of ranks in column A,B	126 , 45		Sum of ranks in column A,B	126 , 45
	Mann-Whitney U	0		Mann-Whitney U	0
	Difference between medians			Difference between medians
	Median of column A	425000, n=9		Median of column A	31500, n=9
	Median of column B	42500, n=9		Median of column B	2000, n=9
	Difference: Actual	-382500		Difference: Actual	-29500
	Difference: Hodges-Lehmann	-382500		Difference: Hodges-Lehmann	-29500

## Sheet: Figure 2d
	3 dpi contra. Quads			7 dpi contra. Quads
	WT CHIKV	FHL1-/-CHIKV		WT CHIKV	FHL1-/-CHIKV
	75000	6250		11250	1000
	125000	3750		7500	1250
	75000	4500		8000	1750
	150000	9000		6000	10
	85000	12500		5500	10
	27500	1750		5250	10
	50000	3950		4250	10
	62500	2500		3750	10
	85000	3250		6500	1325
	Prism Analysis
	Table Analyzed	D3 CQ		Table Analyzed	D7 CQ
	Column B	FHL1-/-CHIKV		Column B	FHL1-/-CHIKV
	vs.	vs.		vs.	vs.
	Column A	WT CHIKV		Column A	WT CHIKV
	Mann Whitney test			Mann Whitney test
	P value	<0.0001		P value	<0.0001
	Exact or approximate P value?	Exact		Exact or approximate P value?	Exact
	P value summary	****		P value summary	****
	Significantly different (P < 0.05)?	Yes		Significantly different (P < 0.05)?	Yes
	One- or two-tailed P value?	Two-tailed		One- or two-tailed P value?	Two-tailed
	Sum of ranks in column A,B	126 , 45		Sum of ranks in column A,B	126 , 45
	Mann-Whitney U	0		Mann-Whitney U	0
	Difference between medians			Difference between medians
	Median of column A	75000, n=9		Median of column A	6000, n=9
	Median of column B	3950, n=9		Median of column B	10.00, n=9
	Difference: Actual	-71050		Difference: Actual	-5990
	Difference: Hodges-Lehmann	-71750		Difference: Hodges-Lehmann	-5490

## Sheet: Figure 2e
	3 dpi ipsi. Ankle			7 dpi ipsi. Ankle
	WT CHIKV	FHL1-/-CHIKV		WT CHIKV	FHL1-/-CHIKV
	850000	625000		57250	12500
	725000	775000		115000	20000
	1050000	825000		75500	25000
	975000	925000		125000	2500
	875000	750000		80000	40000
	1250000	800000		92500	12500
	925000	675000		85000	12000
	950000	725000		77500	27500
	775000	800000		122500	21500
	Prism Analysis
	Table Analyzed	D3 IA		Table Analyzed	D7 IA
	Column B	FHL1-/-CHIKV		Column B	FHL1-/-CHIKV
	vs.	vs.		vs.	vs.
	Column A	WT CHIKV		Column A	WT CHIKV
	Mann Whitney test			Mann Whitney test
	P value	0.0152		P value	<0.0001
	Exact or approximate P value?	Exact		Exact or approximate P value?	Exact
	P value summary	*		P value summary	****
	Significantly different (P < 0.05)?	Yes		Significantly different (P < 0.05)?	Yes
	One- or two-tailed P value?	Two-tailed		One- or two-tailed P value?	Two-tailed
	Sum of ranks in column A,B	112.5 , 58.50		Sum of ranks in column A,B	126 , 45
	Mann-Whitney U	13.5		Mann-Whitney U	0
	Difference between medians			Difference between medians
	Median of column A	925000, n=9		Median of column A	85000, n=9
	Median of column B	775000, n=9		Median of column B	20000, n=9
	Difference: Actual	-150000		Difference: Actual	-65000
	Difference: Hodges-Lehmann	-150000		Difference: Hodges-Lehmann	-68000

## Sheet: Figure 2f
		3 dpi contra. Ankle			7 dpi contra. Ankle
		WT CHIKV	FHL1-/-CHIKV		WT CHIKV	FHL1-/-CHIKV
		50000	3250		25000	3000
		125000	6250		75000	2500
		67500	7500		27500	3750
		97500	8500		32500	2750
		115000	55000		42000	0
		125000	32500		25000	0
		75000	45000		12500	1250
		82500	50000		32500	1750
		65000	62500		17500	0
		Prism Analysis
		Table Analyzed	D3 CA		Table Analyzed	D7 CA
		Column B	FHL1-/-CHIKV		Column B	FHL1-/-CHIKV
		vs.	vs.		vs.	vs.
		Column A	WT CHIKV		Column A	WT CHIKV
		Mann Whitney test			Mann Whitney test
		P value	0.0002		P value	<0.0001
		Exact or approximate P value?	Exact		Exact or approximate P value?	Exact
		P value summary	***		P value summary	****
		Significantly different (P < 0.05)?	Yes		Significantly different (P < 0.05)?	Yes
		One- or two-tailed P value?	Two-tailed		One- or two-tailed P value?	Two-tailed
		Sum of ranks in column A,B	123.5 , 47.50		Sum of ranks in column A,B	126 , 45
		Mann-Whitney U	2.5		Mann-Whitney U	0
		Difference between medians			Difference between medians
		Median of column A	82500, n=9		Median of column A	27500, n=9
		Median of column B	32500, n=9		Median of column B	1750, n=9
		Difference: Actual	-50000		Difference: Actual	-25750
		Difference: Hodges-Lehmann	-61250		Difference: Hodges-Lehmann	-25750

[truncated: 52 more sheets: Figure 3a_b, Figure 3c_d, Figure 3e_f, Figure 3g_h, Figure 3i_j, Figure 3k_l, Figure 4a, Figure 4b, Figure 5a, Figure 5b, Figure 5c, Figure 5d, Figure 5e, Figure 5f, Figure 5g, Figure 5h, Figure 5i, Figure 5j, Figure 5k, Figure 5l …]
